# Supplementary material for: Leishmania Ribosomal Protein (RP) paralogous genes compensate each other’s expression maintaining protein native levels
Source: PLoS One. 2024 May 16;19(5):e0292152. doi: 10.1371/journal.pone.0292152 (PMC11098316; doi:10.1371/journal.pone.0292152)
Supplement: S1 Raw data — (XLSX) [file pone.0292152.s010.xlsx]

## Sheet: Standard curve (MTT)
Standard curve for MTT assay
Leishmania major			MTT solution - 5mg/mL
cel/mL	781250	1562500	3125000	6250000	12500000	25000000	50000000	100000000	blanck
	0.179	0.184	0.225	0.297	0.492	0.678	1.59	2.557	0.143
	0.204	0.187	0.222	0.311	0.485		1.561	2.112	0.141
	0.193	0.21	0.258		0.395	0.731	1.576	2.381	0.143
	0.202			0.31		0.798	1.529	2.422	0.142333
	0.17	0.188	0.216	0.293	0.462	0.741
Average	0.1896	0.19225	0.23025	0.30275	0.4585	0.737	1.564	2.368
SD	0.0147411	0.0119548	0.0188746	0.00910586	0.0442305	0.0491732	0.0261661	0.186496
SD (%)	7.77484	6.21835	8.19743	3.00772	9.64677	6.67207	1.67303	7.87567
Av - blanck	0.0472667	0.0499167	0.0879167	0.160417	0.316167	0.594667	1.42167	2.22567

## Sheet: MTT assay
Rep 1
Control cells						MEDIA	SD	SD (%)
wt_pT007	0.5929	0.6466	0.6099	0.5988	0.568	0.60324	0.028692	4.75632
15KO	0.6001	0.5846	0.6102	0.6315	0.6172	0.60872	0.0176714	2.90304
34KO	0.3888	0.4291	0.3955	0.4751	0.3915	0.416	0.0368265	8.85252
80KO	0.4864	0.4202	0.4377	0.4439	0.4648	0.4506	0.0255868	5.67839
90KO	0.4499	0.4888	0.4746	0.4426	0.4166	0.4545	0.0281943	6.20337
						#DIV/0!	#DIV/0!	#DIV/0!
PBS stress (4h)						MEDIA	SD	SD (%)	viab (%)
wt_pT007	0.2849	0.3012	0.2874	0.2942	0.3017	0.29388	0.007705	2.62182	48.7169
15KO	0.3367	0.3435	0.3517	0.3224	0.3569	0.34224	0.0135121	3.94815	56.2229
34KO	0.2775	0.3088	0.2708	0.2807	0.2959	0.28674	0.0153826	5.36464	71.1298
80KO	0.3583	0.4092	0.3492	0.3636	0.3547	0.367	0.0241672	6.58508	81.447
90KO	0.3176	0.3066	0.334	0.3329	0.3558	0.32938	0.0186377	5.6584	72.4708
Rep2
Control cells						MEDIA	SD	SD (%)
wt_pT007	0.515	0.5191	0.4789	0.4726	0.4377	0.48466	0.0335056	6.91321
15KO	0.4464	0.4236	0.3743	0.3635	0.3869	0.39894	0.0348879	8.74514
34KO	0.3882	0.3562	0.3223	0.3389	0.3393	0.34898	0.0249873	7.16011
80KO		0.3095	0.2806	0.3204	0.3023	0.3032	0.0168038	5.54214
90KO	0.4924	0.4597	0.3897	0.441	0.4465	0.44586	0.0372004	8.34353
PBS stress (4h)						MEDIA	SD	SD (%)	viab (%)
wt_pT007		0.3095	0.2754	0.2622	0.2924	0.284875	0.0205503	7.2138	58.7783
15KO		0.3093	0.2471	0.2625	0.2679	0.2717	0.0265707	9.77941	68.1055
34KO	0.3353	0.3134		0.298	0.3241	0.3177	0.0158882	5.00099	91.0367
80KO	0.343	0.3858	0.3289		0.378	0.358925	0.0273327	7.61515	118.379
90KO	0.3928	0.3877	0.3648	0.3734	0.4031	0.38436	0.0152994	3.9805	86.2064

## Sheet: RTqPCR
	G6PD	média		RNA45			L13-KO15			L13-KO34				G6PD	RNA45	L13-KO15	L13-KO34
wt1	19.406	19.3917		26.73	26.825		22.533	22.6543		23.364	23.5087		wt1	19.3917	26.825	22.6543	23.5087
wt1	19.35			26.813			22.652			23.529			wt2	16.81	24.9903	20.117	21.1593
wt1	19.419			26.932			22.778			23.633			wt3	18.3415	25.4933	21.184	22.599
wt2	16.584	16.81		24.722	24.9903		20.162	20.117		21.089	21.1593		L13-KO15,1	19.721	26.564	0	23.9347
wt2	16.942			25.256			20.069			21.105			L13-KO15,2	21.824	28.2877	0	25.6443
wt2	16.904			24.993			20.12			21.284			L13-KO15,3	18.4933	25.8637	0	23.092
wt3	18.298	18.3415		25.427	25.4933		21.091	21.184		22.652	22.599		L13KO34,1	19.0473	26.389	22.4107	37.027
wt3	18.385			25.514			21.208			22.561			L13KO34,2	19.2913	26.7747	22.915	38.7677
wt3				25.539			21.253			22.584			L13KO34,3	20.6693	27.9867	24.2037	39.908
L13-KO15,1	19.671	19.721		26.381	26.564		Undet,			23.717	23.9347							3.13739	4.24128
L13-KO15,1	19.771			26.695			Undet,			23.94			G6PD	L13_15	L13_345		G6PD	L13_15	L13_345		G6PD	L13_15	L13_345
L13-KO15,1				26.616			Undet,			24.147			wt1	3.26267	4.117		wt1	0.125667	-0.124		wt1	0.91658	1.08975
L13-KO15,2	21.792	21.824		28.24	28.2877		Undet,			25.685	25.6443		wt2	3.307	4.34933		wt2	0.17	0.108333		wt2	0.888843	0.927659
L13-KO15,2	21.856			28.125			Undet,			25.632			wt3	2.8425	4.2575		wt3	-0.2945	0.0165		wt3	1.22646	0.988628
L13-KO15,2				28.498			Undet,			25.616			L13-KO15,1	-19.721	4.21367		L13-KO15,1	-22.858	-0.0273333		L13-KO15,1	7.60228e+06	1.01913
L13-KO15,3	18.281	18.4933		26.177	25.8637		Undet,				23.092		L13-KO15,2	-21.824	3.82033		L13-KO15,2	-24.961	-0.420667		L13-KO15,2	3.26595e+07	1.33855
L13-KO15,3	18.675			25.619			Undet,			23.057			L13-KO15,3	-18.4933	4.59867		L13-KO15,3	-21.6303	0.357667		L13-KO15,3	3.24623e+06	0.780426
L13-KO15,3	18.524			25.795			Undet,			23.127			L13KO34,1	3.36333	17.9797		L13KO34,1	0.226333	13.7387		L13KO34,1	0.854805	7.31559e-05
L13KO34,1	18.938	19.0473		26.226	26.389		22.291	22.4107			37.027	neg	L13KO34,2	3.62367	19.4763		L13KO34,2	0.486667	15.2353		L13KO34,2	0.713672	2.59243e-05
L13KO34,1	19.013			26.34			22.437						L13KO34,3	3.53433	19.2387		L13KO34,3	0.397333	14.9977		L13KO34,3	0.75926	3.0567e-05
L13KO34,1	19.191			26.601			22.504			37.027
L13KO34,2	19.168	19.2913		26.273	26.7747		22.571	22.915		38.769	38.7677	neg						-4.45111	-3.34722
L13KO34,2	19.348			26.887			22.724			39.924			RNA45	L13_15	L13_345		RNA45	L13_15	L13_345		RNA45	L13_15	L13_345
L13KO34,2	19.358			27.164			23.45			37.61			wt1	-4.17067	-3.31633		wt1	0.280333	0.0306667		wt1	0.823401	0.978968
L13KO34,3	20.601	20.6693		27.911	27.9867		24.407	24.2037		Undet,	39.908	neg	wt2	-4.87333	-3.831		wt2	-0.422333	-0.484		wt2	1.34009	1.39862
L13KO34,3	20.679			28.145			24.109			Undet,			wt3	-4.30933	-2.89433		wt3	0.141667	0.452667		wt3	0.906471	0.730691
L13KO34,3	20.728			27.904			24.095			39.908			L13-KO15,1	-26.564	-2.62933		L13-KO15,1	-22.113	0.717667		L13-KO15,1	4.53603e+06	0.60808
													L13-KO15,2	-28.2877	-2.64333		L13-KO15,2	-23.8367	0.703667		L13-KO15,2	1.49814e+07	0.61401
													L13-KO15,3	-25.8637	-2.77167		L13-KO15,3	-21.4127	0.575333		L13-KO15,3	2.79161e+06	0.671131
													L13KO34,1	-3.97833	10.638		L13KO34,1	0.472667	13.985		L13KO34,1	0.720631	6.16731e-05
													L13KO34,2	-3.85967	11.993		L13KO34,2	0.591333	15.34		L13KO34,2	0.663729	2.41101e-05
													L13KO34,3	-3.783	11.9213		L13KO34,3	0.668	15.2683		L13KO34,3	0.629379	2.53381e-05
